# Supplementary material for: Extensively Hydrolyzed Formula Improves Allergic Symptoms in the Short Term in Infants with Suspected Cow’s Milk Protein Allergy
Source: Nutrients. 2023 Mar 30;15(7):1677. doi: 10.3390/nu15071677 (PMC10096968; doi:10.3390/nu15071677)
Supplement: Supplementary file 1 [file nutrients-15-01677-s001.zip]

Archive with 1 entries (1 files):
- nutrients-2272609-supplementary.pdf
